# Supplementary material for: A new species of Tachycines Adelung, 1902 (Orthoptera, Rhaphidophoridae, Aemodogryllinae, Aemodogryllini) from karst caves in Guizhou, China
Source: Zookeys. 2020 Jun 1;937:21–9. doi: 10.3897/zookeys.937.49173 (PMC7280320; doi:10.3897/zookeys.937.49173)
Supplement: XML Treatment for Tachycines (Gymnaeta) trapezialis [file zookeys.937.49173-treatment1.xml]

<!DOCTYPE tp:taxon-treatment
  PUBLIC "-//TaxonX//DTD Taxonomic Treatment Publishing DTD v0 20100105//EN" "tax-treatment-NSO.dtd">
<tp:taxon-treatment xmlns:tp="http://www.plazi.org/taxpub"><tp:treatment-meta><kwd-group><label>Taxon classification</label><kwd><named-content xmlns:xlink="http://www.w3.org/1999/xlink" content-type="kingdom">Animalia</named-content></kwd><kwd><named-content xmlns:xlink="http://www.w3.org/1999/xlink" content-type="order">Orthoptera</named-content></kwd><kwd><named-content xmlns:xlink="http://www.w3.org/1999/xlink" content-type="family">Rhaphidophoridae</named-content></kwd></kwd-group><mixed-citation publication-type="journal"><person-group><name><surname>Zhou</surname><given-names>Xulin</given-names></name><name><surname>Yang</surname><given-names>Weicheng</given-names></name></person-group><article-title>A new species of <italic><tp:taxon-name><tp:taxon-name-part taxon-name-part-type="genus" reg="Tachycines">Tachycines</tp:taxon-name-part></tp:taxon-name></italic> Adelung, 1902 (<tp:taxon-name><tp:taxon-name-part taxon-name-part-type="order">Orthoptera</tp:taxon-name-part></tp:taxon-name>, <tp:taxon-name><tp:taxon-name-part taxon-name-part-type="family">Rhaphidophoridae</tp:taxon-name-part></tp:taxon-name>, <tp:taxon-name><tp:taxon-name-part taxon-name-part-type="subfamily">Aemodogryllinae</tp:taxon-name-part></tp:taxon-name>, <tp:taxon-name>Aemodogryllini</tp:taxon-name>) from karst caves in Guizhou, China</article-title><source>Zookeys</source><day>01</day><month>6</month><year>2020</year><volume>937</volume><fpage>21</fpage><lpage>29</lpage><pub-id pub-id-type="doi">10.3897/zookeys.937.49173</pub-id></mixed-citation></tp:treatment-meta><tp:nomenclature><tp:taxon-name><object-id xmlns:xlink="http://www.w3.org/1999/xlink" content-type="arpha" xlink:type="simple">EA277ADC-5190-5AA0-93F6-3394B3F07275</object-id>
            <tp:taxon-name-part taxon-name-part-type="genus" reg="Tachycines">Tachycines</tp:taxon-name-part> (<tp:taxon-name-part taxon-name-part-type="subgenus" reg="Gymnaeta">Gymnaeta</tp:taxon-name-part>) <tp:taxon-name-part taxon-name-part-type="species" reg="trapezialis">trapezialis</tp:taxon-name-part><object-id xmlns:xlink="http://www.w3.org/1999/xlink" content-type="zoobank" xlink:type="simple">http://zoobank.org/00CE3ED0-336F-46C9-9BFD-AB3FB447CA6E</object-id></tp:taxon-name><tp:taxon-status xmlns:xlink="http://www.w3.org/1999/xlink" xlink:type="simple">sp. nov.</tp:taxon-status><xref ref-type="fig" rid="F1">Figures 1</xref><xref ref-type="fig" rid="F2">, 2</xref><xref ref-type="fig" rid="F3">, 3</xref><xref ref-type="fig" rid="F4">, 4</xref><xref ref-type="fig" rid="F5">, 5</xref><xref ref-type="fig" rid="F6">, 6</xref></tp:nomenclature><tp:treatment-sec sec-type="diagnosis" id="SECID0E4HAC"><title>Diagnosis.</title><p>This new species is very similar to <tp:taxon-name><tp:taxon-name-part taxon-name-part-type="genus" reg="Tachycines">T.</tp:taxon-name-part> (<tp:taxon-name-part taxon-name-part-type="subgenus" reg="Gymnaeta">G.</tp:taxon-name-part>) <tp:taxon-name-part taxon-name-part-type="species" reg="lushuicus">lushuicus</tp:taxon-name-part></tp:taxon-name> Qin, Liu &amp; Li, 2019, <tp:taxon-name><tp:taxon-name-part taxon-name-part-type="genus" reg="Tachycines">T.</tp:taxon-name-part> (<tp:taxon-name-part taxon-name-part-type="subgenus" reg="Gymnaeta">G.</tp:taxon-name-part>) <tp:taxon-name-part taxon-name-part-type="species" reg="parvus">parvus</tp:taxon-name-part></tp:taxon-name> Qin, Liu &amp; Li, 2019, and <tp:taxon-name><tp:taxon-name-part taxon-name-part-type="genus" reg="Tachycines">T.</tp:taxon-name-part> (<tp:taxon-name-part taxon-name-part-type="subgenus" reg="Gymnaeta">G.</tp:taxon-name-part>) <tp:taxon-name-part taxon-name-part-type="species" reg="bifurcatus">bifurcatus</tp:taxon-name-part></tp:taxon-name> Gorochov, 2010, but differs from them in having the epiphallus of the male genitalia trapezoidal, without upper and lower deep notches and the hind tibia provided with 54–60 spines on each side for the new species. In <tp:taxon-name><tp:taxon-name-part taxon-name-part-type="genus" reg="Tachycines">T.</tp:taxon-name-part> (<tp:taxon-name-part taxon-name-part-type="subgenus" reg="Gymnaeta">G.</tp:taxon-name-part>) <tp:taxon-name-part taxon-name-part-type="species" reg="lushuicus">lushuicus</tp:taxon-name-part></tp:taxon-name> Qin, Liu &amp; Li, 2019, the epiphallus of the male genitalia has an upper deep notch, and the hind tibia above has 61–67 spines on each side. In <tp:taxon-name><tp:taxon-name-part taxon-name-part-type="genus" reg="Tachycines">T.</tp:taxon-name-part> (<tp:taxon-name-part taxon-name-part-type="subgenus" reg="Gymnaeta">G.</tp:taxon-name-part>) <tp:taxon-name-part taxon-name-part-type="species" reg="parvus">parvus</tp:taxon-name-part></tp:taxon-name> Qin, Liu &amp; Li, 2019, the epiphallus of the male genitalia has an upper and lower deep notch, and the female subgenital plate is triangular. In <tp:taxon-name><tp:taxon-name-part taxon-name-part-type="genus" reg="Tachycines">T.</tp:taxon-name-part> (<tp:taxon-name-part taxon-name-part-type="subgenus" reg="Gymnaeta">G.</tp:taxon-name-part>) <tp:taxon-name-part taxon-name-part-type="species" reg="bifurcatus">bifurcatus</tp:taxon-name-part></tp:taxon-name> Gorochov, 2010, the epiphallus is strongly transverse, with a slightly notched upper part and medial projections on the lower part, and with a pair of large, almost oval lateral sclerites in males.</p></tp:treatment-sec><tp:treatment-sec sec-type="type locality" id="SECID0EXKAC"><title>Type locality.</title><p><bold><italic>Holotype</italic></bold>, 1♂, Diaosiyan Cave, Ziyun County, Guizhou, <named-content xmlns:xlink="http://www.w3.org/1999/xlink" content-type="dwc:verbatimCoordinates" xlink:type="simple"><named-content content-type="geo-json" specific-use="{&#34;type&#34;:&#34;Point&#34;,&#34;coordinates&#34;:[106.205333,25.584333]}" id="NCID0EFLAC" xlink:type="simple">25°35.06'N, 106°12.32'E</named-content></named-content>, 1110–1120 m alt., October 2, 2019, collected by Xulin Zhou; <bold><italic>paratypes</italic></bold>, 1♀, same data as holotype.</p></tp:treatment-sec><tp:treatment-sec sec-type="material" id="SECID0ENLAC"><title>Specimens examined.</title><p>Diaosiyan Cave, Ziyun County, Guizhou Province: nymphs 11♂♂ 10♀♀, June 10, 2019, collected by Xulin Zhou, Juan Liao and Yi Du; 13♂♂ 9♀♀, October 2, 2019, collected by Xulin Zhou, Haixia Luo, Panpan Ren, Meizhen Deng and Suqin Zhao. Sanjiaoshan Cave, Ziyun County, Guizhou Province: 2♀♀, <named-content xmlns:xlink="http://www.w3.org/1999/xlink" content-type="dwc:verbatimCoordinates" xlink:type="simple"><named-content content-type="geo-json" specific-use="{&#34;type&#34;:&#34;Point&#34;,&#34;coordinates&#34;:[106.205167,25.589167]}" id="NCID0EWLAC" xlink:type="simple">25°35.35'N, 106°12.31'E</named-content></named-content>, 1109m alt., October 2, 2019, collected by Xulin Zhou, Haixia Luo, Panpan Ren, Meizhen Deng and Suqin Zhao.</p></tp:treatment-sec><tp:treatment-sec sec-type="description" id="SECID0E2LAC"><title>Description.</title><p><bold>Male.</bold> Body medium-sized (Fig. <xref ref-type="fig" rid="F5">5</xref>). Vertex divided into two conical tubercles (Fig. <xref ref-type="fig" rid="F1">1A, B</xref>). Ommateum normal, not reduced; ocelli visible. Legs elongate and slender; fore femur about 1.6–1.8 times longer than the pronotum, ventrally unarmed, internal genicular lobe with a small spine; external genicular lobe with one elongate movable spur; ventral side of fore tibiae with two external spurs and two internal spurs. Mid femur ventrally unarmed, internal, and external genicular lobes with one elongate movable spur respectively; ventral side of mid tibiae with one external spur and one internal spur. Hind femur without spines ventrally; hind tibiae with 55–60 outer spines and 54–58 inner spines, arranged in groups. Supra-internal spurs of hind tibiae not exceeding ventral apex of hind tarsus (Fig. <xref ref-type="fig" rid="F1">1C</xref>). Hind tarsus keeled ventrally and with one dorsal apical spine. Male genitalia with trapezoidal epiphallus, lateral sclerites and median process divided at apical fourth (Figs <xref ref-type="fig" rid="F2">2A, B</xref>, <xref ref-type="fig" rid="F3">3A, B</xref>).</p><fig id="F1" position="float" orientation="portrait"><object-id xmlns:xlink="http://www.w3.org/1999/xlink" content-type="doi" xlink:type="simple">10.3897/zookeys.937.49173.figure1</object-id><object-id xmlns:xlink="http://www.w3.org/1999/xlink" content-type="arpha" xlink:type="simple">013AEA78-C325-53E4-A7A3-37E8FDA37DB3</object-id><label>Figure 1.</label><caption><p><tp:taxon-name><tp:taxon-name-part taxon-name-part-type="genus" reg="Tachycines">Tachycines</tp:taxon-name-part> (<tp:taxon-name-part taxon-name-part-type="subgenus" reg="Gymnaeta">Gymnaeta</tp:taxon-name-part>) <tp:taxon-name-part taxon-name-part-type="species" reg="trapezialis">trapezialis</tp:taxon-name-part></tp:taxon-name> sp. nov. <bold>A</bold> male; head and pronotum, dorsal view <bold>B</bold> male; head and pronotum, lateral view <bold>C</bold> male; hind tarsus in dorsal view <bold>D</bold> female, subgenital plate in ventral view <bold>E</bold> ovipositor in lateral view.</p></caption><graphic xmlns:xlink="http://www.w3.org/1999/xlink" xlink:href="zookeys-937-021-g001.jpg" position="float" orientation="portrait" xlink:type="simple" id="oo_415822.jpg"><uri content-type="original_file" xlink:type="simple">https://binary.pensoft.net/fig/415822</uri></graphic></fig><fig id="F2" position="float" orientation="portrait"><object-id xmlns:xlink="http://www.w3.org/1999/xlink" content-type="doi" xlink:type="simple">10.3897/zookeys.937.49173.figure2</object-id><object-id xmlns:xlink="http://www.w3.org/1999/xlink" content-type="arpha" xlink:type="simple">546E4E67-B1F5-5216-BFF7-FEFAB22D5818</object-id><label>Figure 2.</label><caption><p><tp:taxon-name><tp:taxon-name-part taxon-name-part-type="genus" reg="Tachycines">Tachycines</tp:taxon-name-part> (<tp:taxon-name-part taxon-name-part-type="subgenus" reg="Gymnaeta">Gymnaeta</tp:taxon-name-part>) <tp:taxon-name-part taxon-name-part-type="species" reg="trapezialis">trapezialis</tp:taxon-name-part></tp:taxon-name> sp. nov., male genitalia <bold>A</bold> dorsal view <bold>B</bold> ventral view.</p></caption><graphic xmlns:xlink="http://www.w3.org/1999/xlink" xlink:href="zookeys-937-021-g002.jpg" position="float" orientation="portrait" xlink:type="simple" id="oo_415823.jpg"><uri content-type="original_file" xlink:type="simple">https://binary.pensoft.net/fig/415823</uri></graphic></fig><p><bold>Female.</bold> Other characters are similar to male (Fig. <xref ref-type="fig" rid="F6">6</xref>). Subgenital plate wider than long and with three lobes; median lobe large and nearly trapezoid with apex transverse, paired lateral lobes small and nearly triangular with blunt apex (Fig. <xref ref-type="fig" rid="F1">1D</xref>). Ovipositor (Fig. <xref ref-type="fig" rid="F1">1E</xref>) shorter than half the length of hind femur.</p><fig id="F3" position="float" orientation="portrait"><object-id xmlns:xlink="http://www.w3.org/1999/xlink" content-type="doi" xlink:type="simple">10.3897/zookeys.937.49173.figure3</object-id><object-id xmlns:xlink="http://www.w3.org/1999/xlink" content-type="arpha" xlink:type="simple">0F54EC4B-DE1B-578B-AC32-6DE8864AF924</object-id><label>Figure 3.</label><caption><p>Illustration of male genitalia <bold>A</bold> dorsal view <bold>B</bold> ventral view.</p></caption><graphic xmlns:xlink="http://www.w3.org/1999/xlink" xlink:href="zookeys-937-021-g003.jpg" position="float" orientation="portrait" xlink:type="simple" id="oo_415824.jpg"><uri content-type="original_file" xlink:type="simple">https://binary.pensoft.net/fig/415824</uri></graphic></fig></tp:treatment-sec><tp:treatment-sec sec-type="Coloration" id="SECID0E3PAC"><title>Coloration.</title><p>Body brown. Frons with two dark longitudinal bands (Fig. <xref ref-type="fig" rid="F1">1A</xref>). Pronotum and mesonotum margins dark brown. Apexes of abdominal tergites dark brown. Hind femur with darkish stripes laterally.</p><fig id="F4" position="float" orientation="portrait"><object-id xmlns:xlink="http://www.w3.org/1999/xlink" content-type="doi" xlink:type="simple">10.3897/zookeys.937.49173.figure4</object-id><object-id xmlns:xlink="http://www.w3.org/1999/xlink" content-type="arpha" xlink:type="simple">BA391AC5-97A7-55ED-950B-BD8A6DC0430F</object-id><label>Figure 4.</label><caption><p><tp:taxon-name><tp:taxon-name-part taxon-name-part-type="genus" reg="Tachycines">Tachycines</tp:taxon-name-part> (<tp:taxon-name-part taxon-name-part-type="subgenus" reg="Gymnaeta">Gymnaeta</tp:taxon-name-part>) <tp:taxon-name-part taxon-name-part-type="species" reg="trapezialis">trapezialis</tp:taxon-name-part></tp:taxon-name> sp. nov. nymphs from Diaosiyan Cave <bold>A</bold> male <bold>B</bold> female.</p></caption><graphic xmlns:xlink="http://www.w3.org/1999/xlink" xlink:href="zookeys-937-021-g004.jpg" position="float" orientation="portrait" xlink:type="simple" id="oo_415825.jpg"><uri content-type="original_file" xlink:type="simple">https://binary.pensoft.net/fig/415825</uri></graphic></fig></tp:treatment-sec><tp:treatment-sec sec-type="description" id="SECID0EGBAE"><title>Measurements (mm).</title><p>Body ♂16.2–17.6, ♀14.8–17.9; pronotum ♂6.3–6.6, ♀6.1–6.4; fore femur ♂10.8–11.3, ♀10.3–113; hind femur ♂16.3–17.6, ♀21.1–22.4; ovipositor 8.1–9.2.</p><fig id="F5" position="float" orientation="portrait"><object-id xmlns:xlink="http://www.w3.org/1999/xlink" content-type="doi" xlink:type="simple">10.3897/zookeys.937.49173.figure5</object-id><object-id xmlns:xlink="http://www.w3.org/1999/xlink" content-type="arpha" xlink:type="simple">0D4655A3-F406-50F1-9ACB-A9176BD081E3</object-id><label>Figure 5.</label><caption><p>Holotype. <tp:taxon-name><tp:taxon-name-part taxon-name-part-type="genus" reg="Tachycines">Tachycines</tp:taxon-name-part> (<tp:taxon-name-part taxon-name-part-type="subgenus" reg="Gymnaeta">Gymnaeta</tp:taxon-name-part>) <tp:taxon-name-part taxon-name-part-type="species" reg="trapezialis">trapezialis</tp:taxon-name-part></tp:taxon-name> sp. nov. (male habitus) <bold>A</bold> lateral view <bold>B</bold> ventral view <bold>C</bold> dorsal view.</p></caption><graphic xmlns:xlink="http://www.w3.org/1999/xlink" xlink:href="zookeys-937-021-g005.jpg" position="float" orientation="portrait" xlink:type="simple" id="oo_415826.jpg"><uri content-type="original_file" xlink:type="simple">https://binary.pensoft.net/fig/415826</uri></graphic></fig></tp:treatment-sec><tp:treatment-sec sec-type="etymology" id="SECID0EMCAE"><title>Etymology.</title><p>The name refers to trapezoidal epiphallus in males.</p></tp:treatment-sec><tp:treatment-sec sec-type="habitat" id="SECID0ERCAE"><title>Habitat.</title><p>Individuals of the new species live in groups in subtropical karst caves (Figs <xref ref-type="fig" rid="F4">4</xref>, <xref ref-type="fig" rid="F7">7</xref>).</p></tp:treatment-sec><tp:treatment-sec sec-type="distribution" id="SECID0E6CAE"><title>Distribution.</title><p>Guizhou, China.</p><fig id="F6" position="float" orientation="portrait"><object-id xmlns:xlink="http://www.w3.org/1999/xlink" content-type="doi" xlink:type="simple">10.3897/zookeys.937.49173.figure6</object-id><object-id xmlns:xlink="http://www.w3.org/1999/xlink" content-type="arpha" xlink:type="simple">9D1AEAB5-CEDD-535C-B797-0A54764A2FC3</object-id><label>Figure 6.</label><caption><p><tp:taxon-name><tp:taxon-name-part taxon-name-part-type="genus" reg="Tachycines">Tachycines</tp:taxon-name-part> (<tp:taxon-name-part taxon-name-part-type="subgenus" reg="Gymnaeta">Gymnaeta</tp:taxon-name-part>) <tp:taxon-name-part taxon-name-part-type="species" reg="trapezialis">trapezialis</tp:taxon-name-part></tp:taxon-name> sp. nov. (female habitus) <bold>A</bold> lateral view <bold>B</bold> ventral view <bold>C</bold> dorsal view.</p></caption><graphic xmlns:xlink="http://www.w3.org/1999/xlink" xlink:href="zookeys-937-021-g006.jpg" position="float" orientation="portrait" xlink:type="simple" id="oo_415827.jpg"><uri content-type="original_file" xlink:type="simple">https://binary.pensoft.net/fig/415827</uri></graphic></fig><fig id="F7" position="float" orientation="portrait"><object-id xmlns:xlink="http://www.w3.org/1999/xlink" content-type="doi" xlink:type="simple">10.3897/zookeys.937.49173.figure7</object-id><object-id xmlns:xlink="http://www.w3.org/1999/xlink" content-type="arpha" xlink:type="simple">476C58E1-19E0-521F-8167-DDC468C96302</object-id><label>Figure 7.</label><caption><p>The entrance of Diaosiyan Cave (photographed by Yi Du from Luga village, Ziyun County, Guizhou).</p></caption><graphic xmlns:xlink="http://www.w3.org/1999/xlink" xlink:href="zookeys-937-021-g007.jpg" position="float" orientation="portrait" xlink:type="simple" id="oo_415828.jpg"><uri content-type="original_file" xlink:type="simple">https://binary.pensoft.net/fig/415828</uri></graphic></fig></tp:treatment-sec></tp:taxon-treatment>
